# Supplementary material for: Impacts of conservation agriculture on soil structure and hydraulic properties of Malawian agricultural systems
Source: Soil Tillage Res. 2020 Jul;201:104639. doi: 10.1016/j.still.2020.104639 (PMC7233133; doi:10.1016/j.still.2020.104639)
Supplement: Supplementary file 1 [file mmc1.zip › Data Profile.xml]

<?xml version="1.0" encoding="UTF-8" standalone="no"?><data:data><datasets><author>s.eze@leeds.ac.uk</author><type>0</type><dataset><value>1</value><reason>Data will be made available on request</reason><comments/></dataset></datasets></data:data>
